# Supplementary material for: Cabozantinib Inhibits Photodynamic Therapy-Induced Auto- and Paracrine MET Signaling in Heterotypic Pancreatic Microtumors
Source: Cancers (Basel). 2020 May 29;12(6):1401. doi: 10.3390/cancers12061401 (PMC7352584; doi:10.3390/cancers12061401)
Supplement: Supplementary file 1 [file cancers-12-01401-s001.zip]

Archive with 2 entries (2 files):
- cancers-814539-supplementary checked .docx
- Supplement - BroekgaardenCancers2019 - Western Blot and Densitometry.pdf
